# Supplementary material for: Short Term Feeding of a High Fat Diet Exerts an Additive Effect on Hepatocellular Damage and Steatosis in Liver-Specific PTEN Knockout Mice
Source: PLoS One. 2014 May 12;9(5):e96553. doi: 10.1371/journal.pone.0096553 (PMC4018288; doi:10.1371/journal.pone.0096553)
Supplement: Table S1 — Antibodies used for Western blotting in this study. (XLSX) [file pone.0096553.s002.xlsx]

## Sheet: Table S1
	Table S1 Antibodies used in this study
	Antigen	Clonality	Source	Catalog number	Dilution
	PTEN	rabbit polyclonal	Cell signaling Technologies	9552	1:1000
	AKT	rabbit polyclonal	Cell signaling Technologies	4691	1:2000
	pSer473 Akt	rabbit polyclonal	Cell signaling Technologies	4060	1:1000
	pThr 172 AMPK	rabbit polyclonal	Cell signaling Technologies	2531	1:1000
	AMPK	rabbit polyclonal	Cell signaling Technologies	2603	1:1000
	pSer 79 ACC	rabbit polyclonal	Cell signaling Technologies	3661	1:2000
	ACC	rabbit polyclonal	Cell signaling Technologies	3676	1:2000
	CPT1a	rabbit polyclonal	Protein Tech	15184-1-AP	1:1000
	PGC1a	rabbit polyclonal	Santa Cruz Technology	sc-13067	1:1000
	PPARa	mouse monoclonal	ABCAM	AB2779	1:1000
	Cyp4a	rabbit polyclonal	Santa Cruz Technology	sc-271983	1:2000
	ACOX	rabbit polyclonal	ABCAM	AB59964	1:1000
	ACSL1	rabbit polyclonal	Cell signaling Technologies	9189	1:1000
	LFABP	goat polyclonal	Santa Cruz Technology	sc-16064	1:5000
	FASN	rabbit polyclonal	Pierce/Fisher	MA5-14887	1:1000
	ACLY	rabbit polyclonal	ABCAM	ab40793	1:1000
	SCD-1/2	rabbit polyclonal	Santa Cruz Technology	sc-14719	1:2000
	PPARg	rabbit polyclonal	Novus Biologicals	NBP1-61399	1:1000
	SREBP1	rabbit polyclonal	ABCAM	ab714731	1:500
	SREBP2	rabbit polyclonal	ABCAM	AB82382	1:1000
	NRF2	rabbit polyclonal	ABCAM	AB789022	1:1000
	actin	mouse monoclonal	SIGMA	A5441	1:5000
	GSTA4	rabbit polyclonal	Proteintech	17271-1-AP	1:10000
	GSTmu	goat polyclonal	ABCAM	ab53942	1:1000
	GSTP1	rabbit polyclonal	MBL	311	1:40000
