# Supplementary material for: Short Term Feeding of a High Fat Diet Exerts an Additive Effect on Hepatocellular Damage and Steatosis in Liver-Specific PTEN Knockout Mice
Source: PLoS One. 2014 May 12;9(5):e96553. doi: 10.1371/journal.pone.0096553 (PMC4018288; doi:10.1371/journal.pone.0096553)
Supplement: Table S2 — Primers used for this study. (XLSX) [file pone.0096553.s003.xlsx]

## Sheet: Table S2
	Table S2 mRNA primers used for this study
	PPARa F 5’AAGACTACCTGCTACCGAAATG 3’, R 5’AACATTGGGCCGGTTAAGA 3’;
	TNFa F 5’ GAC GTG GAA CTG GCA GAA GAG 3’, R 5’ GCC ACA AGC AGG AAT GAG AAG 3’;
	PPARg F 5’CGCTGATGCACTGCCTATGA 3’, R 5’AGAGGTCCACAGAGCTGATTCC
	FATP2 F 5’TTCAGGGACCACTGGACTTCCAAA 3’, R 5’ACCACATCATCAGCTGTTCTCCCA 3’;
	CD36 F 5’ CTGTGTCTTTTGTACAGCCCAATG 3’, R 5’ AGCTGCTACAGCCAGATTCAGAA 3’;
	IL-6 F 5’CTTCACAAGTCGGAGGCTTAAT 3’, R 5’ GCAAGTGCATCATCGTTGTTC 3’,
	CD14 F 5’ CTAAGTATTGCCCAAGCACACTCA 3’, R 5’ CCCAACTCAGGGTTGTCAGACA.
